# Supplementary material for: Systematic reassessment of reported variants in individuals with suspicion of Alport spectrum disorder reveals a high rate of ambiguous results
Source: Eur J Hum Genet. 2026 Mar 18;34(5):630–8. doi: 10.1038/s41431-026-02066-1 (PMC13172335; doi:10.1038/s41431-026-02066-1)
Supplement: Supplementary file 1 — Supplementary Table [file 41431_2026_2066_MOESM1_ESM.xlsx]

## Sheet: Tabelle2
Supplementary Table 1: All index cases with respective variants and clinical information at time of genetic testing. nd, not determined.
Patient ID	Gene	Chromosomal position (hg19)	Nucleotide change (transcripts: COL4A3 - NM_000091.5 COL4A4 - NM_000092.5 COL4A5 - NM_000495.5)	Amino acid change	Type of variant	Applied ACMG criteria	ACMG rating	Zygosity of the variant in the individuals	Gender of index individual	Age at genetic testing and clinical assessment (years)	Microscopic hematuria	Proteinuria	Kidney failure	Hearing impairment	Ocular abnormalities	Reported clinical tentative diagnosis
13040098	COL4A3	NC_000002.11:g.228029444T>A	c.2T>A	p.(Met1Lys)	Missense variant (start loss)	PVS1 PM2 PM5 PP3	pathogenic	heterozygous	male	35	yes	yes	yes	yes	yes	Alport syndrome
		NC_000002.11:g.228145304_228145310delGAGGTAC	c.2372_2374+4delGAGGTAC	p.(?)	Canonical splice site variant (7 base pair deletion involving canonical splice site)	PVS1 PM2	likely pathogenic	heterozygous
13330344	COL4A3	NC_000002.11:g.228109073G>T	c.272G>T	p.(Gly91Val)	Missense variant	PM1 (strong) PM2 PM5 PP3	likely pathogenic	heterozygous	female	6	yes	no	no	no	no	Alport syndrome
12200453	COL4A3	NC_000002.11:g.228120751G>A	c.898G>A	p.(Gly300Arg)	Missense variant	PM1 (strong) PM2 PP3 PS4 (moderate)	likely pathogenic	heterozygous	female	35	yes	yes	no	yes	no	Alport syndrome
10320043	COL4A3	NC_000002.11:g.228128564G>A	c.1219G>A	p.(Gly407Ser)	Missense variant	PM1 (strong) PM2 PM5 PP3	likely pathogenic	homozygous	male	26	yes	yes	no	no	no	Alport syndrome
12180174	COL4A3	NC_000002.11:g.228131783C>T	c.1483C>T	p.(His495Tyr)	Missense variant	PM2 PP3	VUS	heterozygous	female	11	yes	no	no	no	no	Thin basement membrane nephropathy
13400314	COL4A3	NC_000002.11:g.228134680G>A	c.1559G>A	p.(Gly520Asp)	Missense variant	PM1 (strong) PM2 PP3	likely pathogenic	heterozygous	male	4	yes	no	no	no	no	Alport syndrome
12210293	COL4A3	NC_000002.11:g.228135504G>T	c.1594G>T	p.(Gly532Cys)	Missense variant	PM1 (strong) PM2 PM5 PP3 PS4 (supporting)	pathogenic	heterozygous	female	44	nd	nd	nd	nd	nd	Alport syndrome
12070526	COL4A3	NC_000002.11:g.228137798G>T	c.1892G>T	p.(Gly631Val)	Missense variant	PM1 (strong) PM2 PM5 PP3 PS4 (supporting)	pathogenic	heterozygous	female	34	yes	yes	yes	no	yes	Alport syndrome
		NC_000002.11:g.228176554C>T	c.4981C>T	p.(Arg1661Cys)	Missense variant	PM1 (strong) PM2 PM5 PP3 PS4 (moderate)	pathogenic	heterozygous
10070157	COL4A3	NC_000002.11:g.228135597G>A	c.1687G>A	p.(Gly563Arg)	Missense variant	PM1 (strong) PM2 PP3	likely pathogenic	heterozygous	female	25	nd	nd	no	yes	no	Alport syndrome
12410300	COL4A3	NC_000002.11:g.228141157G>A	c.1984G>A	p.(Gly622Arg)	Missense variant	PM1 (strong) PM2 PP3	likely pathogenic	heterozygous	male	69	yes	yes	yes	nd	nd	Alport syndrome
10400099	COL4A3	NC_000002.11:g.228147081G>A	c.2489G>A	p.(Gly830Asp)	Missense variant	PM1 (strong) PM2 PP3	likely pathogenic	heterozygous	male	25	nd	nd	yes	yes	nd	Alport syndrome
		NC_000002.11:g.228176554C>T	c.4981C>T	p.(Arg1661Cys)	Missense variant	PM1 (strong) PM2 PM5 PP3 PS4 (moderate)	pathogenic	heterozygous
13200065	COL4A3	NC_000002.11:g.228153963A>G	c.2979A>G	p.(=)	Synonymous variant	PM2	VUS	heterozygous	female	8	yes	yes	no	no	no	Alport syndrome
		NC_000002.11:g.228172594T>C	c.4421T>C	p.(Leu1474Pro)	Missense variant	PM1 PM2 PP3 PS4 (moderate)	likely pathogenic	heterozygous
13220172	COL4A3	NC_000002.11:g.228159715G>T	c.3454G>T	p.(Gly1152Cys)	Missense variant	PM1 (strong) PM2 PM5 PP3	likely pathogenic	heterozygous	female	10	yes	no	no	no	no	Thin basement membrane nephropathy
11470286	COL4A3	NC_000002.11:g.228162399G>A	c.3575G>A	p.(Gly1192Glu)	Missense variant	PM1 (strong) PM2 PP3	likely pathogenic	heterozygous	female	4	yes	yes	no	no	no	Thin basement membrane nephropathy
10480239	COL4A3	NC_000002.11:g.228169782G>A	c.4235G>A	p.(Gly1412Asp)	Missense variant	PM1 (strong) PM2 PM5 PP3	likely pathogenic	heterozygous	male	38	yes	yes	nd	no	yes	Alport syndrome
10360333	COL4A3	NC_000002.11:g.228172453G>A	c.4280G>A	p.(Gly1427Asp)	Missense variant	PM1 (strong) PM2 PP3	likely pathogenic	heterozygous	female	9	yes	yes	no	no	no	Alport syndrome
		NC_000002.11:g.228173711_228173713delCAT	c.4559_4561delCAT	p.(Ser1520del)	In-frame deletion	PM1 PM2 PM4 (supporting)	VUS	heterozygous		9
12300176	COL4A3	NC_000002.11:g.228175623_228175624delCA	c.4887_4888del	p.(Tyr1629*)	Nonsense variant	PVS1 PM2	likely pathogenic	homozygous	male	7	yes	yes	no	yes	no	Alport syndrome
12420044	COL4A4	NC_000002.11:g.228009260_228009265delATGAGT	c.81_86del	p.(Ile29_Leu30del)	In-frame deletion	PM2 PM4 PS4 (moderate)	likely pathogenic	heterozygous	female	9	yes	no	no	no	no	Thin basement membrane nephropathy
13290277	COL4A4	NC_000002.11:g.227983404C>T	c.446G>A	p.(Gly149Glu)	Missense variant	PM1 (strong) PM2 PM5 PP3	likely pathogenic	heterozygous	female	34	nd	nd	nd	nd	nd	Alport syndrome/Thin basement membrane nephropathy (not specified further)
13420716	COL4A4	NC_000002.11:g.227983404C>T	c.446G>A	p.(Gly149Glu)	Missense variant	PM1 (strong) PM2 PM5 PP3	likely pathogenic	heterozygous	female	31	nd	nd	nd	nd	nd	Alport syndrome/Thin basement membrane nephropathy (not specified further)
11120341	COL4A4	NC_000002.11:g.227973556C>T	c.686G>A	p.(Gly229Asp)	Missense variant	PM1 (strong) PM2 PP3	likely pathogenic	heterozygous	male	15	yes	no	no	no	no	Thin basement membrane nephropathy
12010178	COL4A4	NC_000002.11:g.227958979C>A	c.1231G>T	p.(Gly411*)	Nonsense variant	PVS1 PM2 PP3	pathogenic	heterozygous	female	31	nd	nd	nd	nd	nd	Alport syndrome/Thin basement membrane nephropathy (not specified further)
13100560	COL4A4	NC_000002.11:g.227954647C>T	c.1396G>A	p.(Gly466Arg)	Missense variant	PM1 (strong) PM2 PP3	likely pathogenic	heterozygous	male	13	yes	yes	no	no	no	Thin basement membrane nephropathy
12250266	COL4A4	NC_000002.11:g.227946893C>G	c.1634G>C	p.(Gly545Ala)	Missense variant	PM1 (strong) PP3 BS1	VUS	heterozygous	female	32	yes	yes	no	no	no	Alport syndrome
13240632	COL4A4	NC_000002.11:g.227946893C>G	c.1634G>C	p.(Gly545Ala)	Missense variant	PM1 (strong) PP3 BS1	VUS	heterozygous	male	25	yes	yes	no	no	no	Thin basement membrane nephropathy
13380489	COL4A4	NC_000002.11:g.227946893C>G	c.1634G>C	p.(Gly545Ala)	Missense variant	PM1 (strong) PP3 BS1	VUS	heterozygous	female	23	nd	nd	no	yes	no	Alport syndrome
13290254	COL4A4	NC_000002.11:g.227946893C>G	c.1634G>C	p.(Gly545Ala)	Missense variant	PM1 (strong) PP3 BS1	VUS	heterozygous	male	5	yes	no	no	no	no	Thin basement membrane nephropathy
13280099	COL4A4	NC_000002.11:g.227924333delC	c.2171del	p.(Arg724Leufs*29)	Frameshift variant	PVS1 PM2	likely pathogenic	heterozygous	female	40	yes	no	no	no	no	Thin basement membrane nephropathy
11430427	COL4A4	NC_000002.11:g.227924285dupG	c.2219dup	p.(Val741Cysfs*47)	Frameshift variant	PVS1 PM2 PS4 (supporting)	pathogenic	homozygous	female	15	yes	yes	no	yes	no	Alport syndrome
13180128	COL4A4	NC_000002.11:g.227920687C>T	c.2690G>A	p.(Gly897Glu)	Missense variant	PM1 (strong) PM2 PP3 PS4 (moderate)	likely pathogenic	heterozygous	female	32	nd	nd	nd	nd	nd	Alport syndrome
11060199	COL4A4	NC_000002.11:g.227920687C>T	c.2690G>A	p.(Gly897Glu)	Missense variant	PM1 (strong) PM2 PP3 PS4 (moderate)	likely pathogenic	heterozygous	male	48	yes	yes	yes	nd	nd	Alport syndrome
12290513	COL4A4	NC_000002.11:g.227915821C>T	c.3022G>A	p.(Gly1008Arg)	Missense variant	PM1 (strong) PM2 PP3	likely pathogenic	heterozygous	male	8	yes	no	no	no	no	Thin basement membrane nephropathy
11050418	COL4A4	NC_000002.11:g.227896736C>A	c.3742G>T	p.(Gly1248*)	Nonsense variant	PVS1 PM2 PP3	pathogenic	heterozygous	female	41	no	yes	yes	yes	no	Alport syndrome
10170143	COL4A4	NC_000002.11:g.227886772dup	c.4208dupC	p.(Gly1404Argfs*29)	Frameshift variant	PVS1 PM2	likely pathogenic	heterozygous	male	41	yes	nd	no	no	no	Thin basement membrane nephropathy
11120210	COL4A4	NC_000002.11:g.227872294delG	c.4820del	p.(Ala1607Valfs*49)	Frameshift variant	PVS1 PM2	likely pathogenic	heterozygous	female	4	yes	no	no	no	no	Alport syndrome
12080061	COL4A4	NC_000002.11:g.227872069C>T	c.5045G>A	p.(Arg1682Gln)	Missense variant	PM1 PM2 PM5 PP3 PS4 (moderate)	likely pathogenic	heterozygous	male	13	yes	no	no	no	no	Thin basement membrane nephropathy
13130333	COL4A4	NC_000002.11:g.227872066C>T	c.5048G>A	p.(Cys1683Tyr)	Missense variant	PM1 (strong) PM2 PP3	likely pathogenic	heterozygous	male	14	yes	yes	no	no	no	Thin basement membrane nephropathy
10370047	COL4A5	NC_000023.10:g.107782976_107783035del	Deletion exon 2	p.(?)	Copy number variation	PVS1 PM2	likely pathogenic ​	hemizygous	male	62	yes	yes	yes	no	no	Alport syndrome
13380435	COL4A5	NC_000023.10:g.107683440A>C	c.81+4A>C	p.(?)	Nearsplice variant	PM2	VUS	hemizygous	male	5	yes	no	no	no	no	Alport syndrome
10260421	COL4A5	NC_000023.10:g.107802384G>A	c.231+1G>A	p.(?)	Canonical splice site variant	PVS1 (strong) PM2 PS1 (supporting)	likely pathogenic	hemizygous	male	34	yes	yes	yes	no	no	Alport syndrome
12290515	COL4A5	NC_000023.10:g.107812051G>A	c.384G>A	p.(=)	Synonymous variant	PM2 PP3	VUS	hemizygous	male	7	yes	no	no	no	no	Alport syndrome
11410174	COL4A5	NC_000023.10:g.107819153_107819154dupCC	c.560_561dup	p.(Thr188Profs*16)	Frameshift variant	PVS1 (strong) PM2	likely pathogenic	hemizygous	male	5	yes	yes	no	no	no	Alport syndrome
12470451	COL4A5	NC_000023.10:g.107821342G>A	c.680G>A	p.(Gly227Asp)	Missense variant	PM1 (strong) PM2 PM5 PP3	likely pathogenic	heterozygous	female	11	yes	no	no	no	no	Alport syndrome
11130411	COL4A5	NC_000023.10:g.107823818T>C	c.834+2T>C	p.(?)	Canonical splice site variant	PVS1 (strong) PS1 (supporting) PM2	likely pathogenic	hemizygous	male	38	yes	yes	yes	yes	no	Alport syndrome
11200302	COL4A5	NC_000023.10:g.107823977T>G	c.891+9T>G	p.(?)	Nearsplice variant	PM2	VUS	hemizygous	male	16	yes	no	no	no	no	Thin basement membrane nephropathy
12460523	COL4A5	NC_000023.10:g.107824241G>A	c.920G>A	p.(Gly307Asp)	Missense variant	PM1 (strong) PM2 PM5 PP3 PS4 (supporting)	pathogenic	hemizygous	male	40	nd	nd	nd	nd	nd	Alport syndrome
11410382	COL4A5	NC_000023.10:g.107824258G>A	c.936+1G>A	p.(?)	Canonical splice site variant	PVS1 PM2	likely pathogenic	hemizygous	male	12	yes	yes	no	no	no	Thin basement membrane nephropathy
12120200	COL4A5	NC_000023.10:g.107826142G>T	c.965G>T	p.(Gly322Val)	Missense variant	PM1 (strong) PM2 PP3	likely pathogenic	hemizygous	male	3	yes	yes	no	no	no	Alport syndrome
10280052	COL4A5	NC_000023.10:g.107826142G>T	c.965G>T	p.(Gly322Val)	Missense variant	PM1 (strong) PM2 PP3	likely pathogenic	hemizygous	male	17	yes	yes	no	no	no	Alport syndrome
11300133	COL4A5	NC_000023.10:g.107826150G>A	c.973G>A	p.(Gly325Arg)	Missense variant	PM1 (strong) PM2 PM5 PP3 PS4 (moderate) PS1 (strong)	pathogenic	heterozygous	female	6	yes	no	no	no	no	Thin basement membrane nephropathy
10110392	COL4A5	NC_000023.10:g.107826150G>A	c.973G>A	p.(Gly325Arg)	Missense variant	PM1 (strong) PM2 PM5 PP3 PS4 (moderate) PS1 (strong)	pathogenic	hemizygous	male	15	yes	yes	yes	no	no	Alport syndrome
13400311	COL4A5	NC_000023.10:g.107827724G>T	c.1001G>T	p.(Gly334Val)	Missense variant	PM1 (strong) PM2 PM5 PP3	likely pathogenic	hemizygous	male	5	yes	no	no	no	no	Alport syndrome
11210421	COL4A5	NC_000023.10:g.107829885_107829886insC	c.1073_1074insC	p.(Lys358Asnfs*53)	Frameshift variant	PVS1 PM2	likely pathogenic	heterozygous	female	9	yes	yes	yes	yes	no	Alport syndrome
10350012	COL4A5	NC_000023.10:g.107829977G>A	c.1165G>A	p.(Gly389Arg)	Missense variant	PM1 (strong) PM2 PP3	likely pathogenic	heterozygous	female	16	yes	yes	yes	yes	no	Alport syndrome
12260465	COL4A5	NC_000023.10:g.107834368_107834391delATTTCCATTCCTGGACCTCCTGGA	c.1246_1269del	p.(Ile416_Gly423del)	In-frame deletion	PM1 (strong) PM2 PM4	likely pathogenic	hemizygous	male	40	yes	yes	yes	nd	nd	Alport syndrome
12470212	COL4A5	NC_000023.10:g.107834827dupC	c.1376dup	p.(Gly460Argfs*5)	Frameshift variant	PVS1 PM2	likely pathogenic	hemizygous	male	19	yes	yes	no	yes	no	Alport syndrome
12290512	COL4A5	NC_000023.10:g.107844621A>T	c.1949-2A>T	p.(?)	Canonical splice site variant	PVS1 (strong) PM2	likely pathogenic	heterozygous	female	2	yes	no	no	no	no	Thin basement membrane nephropathy
13490054	COL4A5	NC_000023.10:g.107841951G>A	c.1799G>A	p.(Gly600Asp)	Missense variant	PM1 (strong) PM2 PM5 PP3	likely pathogenic	hemizygous	male	4	nd	nd	no	no	no	Alport syndrome/Thin basement membrane nephropathy (not specified further)
11230206	COL4A5	NC_000023.10:g.107842023G>A	c.1871G>A	p.(Gly624Asp)	Missense variant	PM1 (strong) PM2 PM5 PP3 PS4 (moderate)	pathogenic	hemizygous	male	6	yes	no	no	no	no	Alport syndrome
11290230	COL4A5	NC_000023.10:g.107842023G>A	c.1871G>A	p.(Gly624Asp)	Missense variant	PM1 (strong) PM2 PM5 PP3 PS4 (moderate)	pathogenic	heterozygous	female	7	yes	yes	no	no	no	Alport syndrome
11330369	COL4A5	NC_000023.10:g.107842023G>A	c.1871G>A	p.(Gly624Asp)	Missense variant	PM1 (strong) PM2 PM5 PP3 PS4 (moderate)	pathogenic	hemizygous	male	11	yes	yes	no	no	no	Thin basement membrane nephropathy
11470423	COL4A5	NC_000023.10:g.107842023G>A	c.1871G>A	p.(Gly624Asp)	Missense variant	PM1 (strong) PM2 PM5 PP3 PS4 (moderate)	pathogenic	heterozygous	female	16	yes	no	no	no	no	Alport syndrome
13380039	COL4A5	NC_000023.10:g.107842023G>A	c.1871G>A	p.(Gly624Asp)	Missense variant	PM1 (strong) PM2 PM5 PP3 PS4 (moderate)	pathogenic	hemizygous	male	34	nd	nd	nd	nd	nd	Alport syndrome
12240362	COL4A5	NC_000023.10:g.107842023G>A	c.1871G>A	p.(Gly624Asp)	Missense variant	PM1 (strong) PM2 PM5 PP3 PS4 (moderate)	pathogenic	hemizygous	male	36	yes	yes	no	yes	no	Alport syndrome
12440263	COL4A5	NC_000023.10:g.107842023G>A	c.1871G>A	p.(Gly624Asp)	Missense variant	PM1 (strong) PM2 PM5 PP3 PS4 (moderate)	pathogenic	hemizygous	male	41	yes	yes	yes	nd	nd	Alport syndrome
13120274	COL4A5	NC_000023.10:g.107842023G>A	c.1871G>A	p.(Gly624Asp)	Missense variant	PM1 (strong) PM2 PM5 PP3 PS4 (moderate)	pathogenic	heterozygous	female	47	yes	yes	no	nd	nd	Alport syndrome
12290425	COL4A5	NC_000023.10:g.107845218A>G	c.2145A>G	p.(=)	Synonymous variant	PM2 PP3	VUS	heterozygous	female	2	yes	no	no	no	no	Thin basement membrane nephropathy
13100284	COL4A5	NC_000023.10:g.107849958T>A	c.2245-14T>A	p.(?)	Nearsplice variant	PM2 PP3	VUS	heterozygous	female	15	yes	yes	no	no	no	Alport syndrome
12340377	COL4A5	NC_000023.10:g.107850024G>T	c.2297G>T	p.(Gly766Val)	Missense variant	PM1 (strong) PM2 PM5 PP3	likely pathogenic	hemizygous	male	15	yes	yes	no	no	no	Alport syndrome
11310150	COL4A5	NC_000023.10:g.107858140G>A	c.2396-1G>A	p.(?)	Canonical splice site variant	PVS1 PM2 PS1 (supporting) PS4 (supporting)	pathogenic	mosaicism	female	46	yes	yes	no	yes	yes	Alport syndrome
10380310	COL4A5	NC_000023.10:g.107863584G>A	c.2605G>A	p.(Gly869Arg)	Missense variant	PM1 (strong) PM2 PM5 PP3 PS4 (moderate)	pathogenic	heterozygous	female	6	yes	yes	no	yes	no	Alport syndrome
10240339	COL4A5	NC_000023.10:g.107867465G>C	c.2918-1G>C	p.(?)	Canonical splice site variant	PVS1 (strong) PS1 (supporting) PM2	likely pathogenic	heterozygous	female	18	yes	yes	no	no	no	Alport syndrome
13180115	COL4A5	NC_000023.10:g.107867524_107867530delACCTGGA	c.2976_2982del	p.(Gln992Hisfs*2)	Frameshift variant	PVS1 (Strong) PM2	likely pathogenic	hemizygous	male	15	yes	yes	no	no	no	Alport syndrome
10040415	COL4A5	NC_000023.10:g.107869539G>A	c.3206G>A	p.(Gly1069Asp)	Missense variant	PM1 (strong) PM2 PM5 PP3	likely pathogenic	heterozygous	female	24	nd	nd	nd	nd	nd	Alport syndrome
13440264	COL4A5	NC_000023.10:g.107869560delC	c.3227del	p.(Pro1076Glnfs*76)	Frameshift variant	PVS1 PM2	likely pathogenic	hemizygous	male	18	yes	yes	no	yes	no	Alport syndrome
11020318	COL4A5	NC_000023.10:g.107898633G>A	c.3319G>A	p.(Gly1107Arg)	Missense variant	PM1 (strong) PM2 PM5 PP3 PS4 (supporting)	pathogenic	heterozygous	female	3	no	yes	no	no	no	Thin basement membrane nephropathy
09430223	COL4A5	NC_000023.10:g.107909816G>T	c.3545G>T	p.(Gly1182Val)	Missense variant	PM1 (strong) PM2 PM5 PP3	likely pathogenic	heterozygous	female	55	yes	yes	yes	yes	no	Alport syndrome
12060431	COL4A5	NC_000023.10:g.107924177G>T	c.4060G>T	p.(Gly1354Cys)	Missense variant	PM1 (strong) PM2 PP3	likely pathogenic	heterozygous	female	27	yes	yes	no	no	no	Alport syndrome
12340323	COL4A5	NC_000023.10:g.107929260G>A	c.4199-1G>A	p.(?)	Canonical splice site variant	PVS1 PM2	likely pathogenic	heterozygous	female	7	yes	no	no	no	no	Thin basement membrane nephropathy
10240281	COL4A5	NC_000023.10:g.107930925G>T	c.4510+1G>T	p.(?)	Canonical splice site variant	PVS1 PS1 (supporting) PM2	pathogen​ic	hemizygous	male	7	yes	yes	no	no	no	Alport syndrome
11080306	COL4A5	NC_000023.10:g.107936156G>A	c.4688+1G>A	p.(?)	Canonical splice site variant	PVS1 PS1 (supporting) PM2	pathogenic	hemizygous	male	13	yes	yes	yes	yes	no	Alport syndrome
12460080	COL4A5	NC_000023.10:g.107938130G>A	c.4782G>A	p.(Trp1594*)	Nonsense variant	PVS1 PM2	likely pathogenic	hemizygous	male	18	nd	nd	nd	nd	nd	Alport syndrome
10050209	COL4A5	NC_000023.10:g.107938135G>T	c.4787G>T	p.(Gly1596Val)	Missense variant	PS4 (moderate) PM1 PM2 PP3	likely pathogenic	hemizygous	male	14	no	yes	no	no	no	Alport syndrome
10400018	COL4A5	NC_000023.10:g.107938141C>T	c.4793C>T	p.(Ser1598Phe)	Missense variant	PM1 PM2 PP3	VUS	hemizygous	male	14	yes	yes	no	no	no	Alport syndrome
11120208	COL4A5	NC_000023.10:g.107938141C>T	c.4793C>T	p.(Ser1598Phe)	Missense variant	PM1 PM2 PP3	VUS	hemizygous	male	5	yes	yes	no	nd	nd	Alport syndrome
10170061	COL4A5	NC_000023.10:g.107938588G>A	c.4895G>A	p.(Cys1632Tyr)	Missense variant	PM1 (strong) PM2 PM5 PP3	likely pathogenic	hemizygous	male	60	yes	yes	yes	yes	no	Alport syndrome
13210057	COL4A5	NC_000023.10:g.107938606G>C	c.4913G>C	p.(Cys1638Ser)	Missense variant	PM1 (strong) PM2 PM5 PP3	likely pathogenic	hemizygous	male	42	yes	yes	yes	nd	nd	Alport syndrome
11090005	COL4A5	NC_000023.10:g.107938624C>G	c.4931C>G	p.(Ser1644Cys)	Missense variant	PM1 (strong) PM2 PP3	likely pathogenic	hemizygous	male	51	yes	yes	yes	yes	no	Alport syndrome
12470249	COL4A5	NC_000023.10:g.107939591T>G	c.5041T>G	p.(Cys1681Gly)	Missense variant	PM1 (strong) PM2 PM5 PP3	likely pathogenic	hemizygous	male	11	yes	yes	no	yes	no	Alport syndrome
11350091	COL4A5	NC_000023.10:g. 107868935_107869579dup	Duplication exons 35 - 36	p.(?)	Copy number variation	PVS1 (strong) PM2	likely pathogenic	hemizygous	male	44	yes	yes	yes	yes	no	Alport syndrome
13050506	COL4A5	NC_000023.10:g. 107920730_ 107925118dup	Duplication exon 42 - 45	p.(?)	Copy number variation	PVS1 (strong) PM2	likely pathogenic	hemizygous	male	45	yes	yes	yes	no	no	Alport syndrome
